# Supplementary material for: Study on the Susceptibility of Some Almond (Prunus dulcis) Cultivars to the Pathogen Diaporthe amygdali
Source: Plants (Basel). 2026 Jan 5;15(1):165. doi: 10.3390/plants15010165 (PMC12787381; doi:10.3390/plants15010165)
Supplement: Supplementary file 1 [file plants-15-00165-s001.zip]

Archive with 1 entries (1 files):
- plants-3974852-supplementary.pdf
